# Supplementary material for: Chromosome constitution and genetic relationships of Morus spp. revealed by genomic in situ hybridization
Source: BMC Plant Biol. 2023 Sep 15;23:428. doi: 10.1186/s12870-023-04448-9 (PMC10503058; doi:10.1186/s12870-023-04448-9)
Supplement: Supplementary file 2 — Additional file 2: Supplementary Table 1. List of the mulberry accessions used in this study. [file 12870_2023_4448_MOESM2_ESM.xlsx]

## Sheet: Supplementary Table 1
Supplementary Table 1. List of the mulberry accessions used in this study
No.	Accession Name	Species Name	Location (country)	Location (province)	Location (county)	Chromosome number	Ploidy Level	Means of Propagation
1	M. notabilis	M. notabilis	China	Sichuan	Yaan	14	2	seedings
2	M. nigra	M. nigra	China	Xinjiang	N/A	308	22	grafting
3	Ailaoshan No. 2	M. wittiorum	China	Yunnan	Puer	56	4	grafting
4	Ailaoshan No. 9	M. wittiorum	China	Yunnan	Puer	56	4	grafting
5	Sangshuwang	M. wittiorum	China	Yunnan	Baoshan	56	4	grafting
6	Sangshuwang No. 8	M. wittiorum	China	Yunnan	Baoshan	56	4	grafting
7	Shuisang	M. wittiorum	China	Yunnan	Mengzi	42	3	grafting
8	Yun6muben	M. wittiorum	China	Yunnan	Mengzi	28	2	grafting
9	Taiwanchaochangguo	M. laevigata	China	Taiwan	N/A	42	3	grafting
10	Huasang	M. cathayana	China	Jiangsu	Zhenjiang	56	4	grafting
11	Huai302	M. cathayana	China	Jiangsu	Zhenjiang	84	6	grafting
12	Pisang No. 2	M. cathayana	China	Jiangsu	Zhenjiang	126	9	grafting
13	Shengnan	M. alba	China	Japan	N/A	28	2	grafting
14	Baiyuwang	M. alba	China	Shanxi	Yangling	56	4	grafting
15	Sijiguosang	M. alba	China	Taiwan	N/A	28	2	grafting
16	Kanwa	M. alba	China	Jiangsu	Zhenjiang	28	2	grafting
17	Shimiansang	M. alba	China	Sichuan	Shimian	28	2	grafting
18	Agentingsang	M. alba	China	Guangdong	Guangzhou	28	2	seedings
19	Zhenzhubai	M. alba	China	Shandong	Linqing	28	2	grafting
20	Chuisang	M. alba var. pendula	China	N/A	N/A	28	2	grafting
21	Dayezaoshengsang	M. alba var. macrophylla	China	Chongqing	Beibei	28	2	grafting
22	Shenglidaye	M. alba var. macrophylla	China	Chongqing	Beibei	28	2	grafting
23	Lunjiao109	M. atropurpurea	China	Guangdong	Foshan	28	2	grafting
24	Hongguo No. 2	M. atropurpurea	China	Shanxi	Yangling	28	2	grafting
25	Wuhedashi	M. atropurpurea	China	Guangdong	Guangzhou	42	3	grafting
26	Heyebai	M. multicaulis	China	Zhejiang	Haining	28	2	grafting
27	Emeihuasang	M. multicaulis	China	Sichuan	Emei	28	2	grafting
28	Zhuangelou	M. multicaulis	China	Sichuan	Hanyuan	28	2	grafting
29	Guanjingtai No. 1	M. mongolica	China	Yunnan	Longling	28	2	grafting
30	Taiping No. 1	M. mongolica	China	Yunnan	Shidian	28	2	grafting
31	Jimengsang	M. mongolica	China	Jilin	N/A	28	2	grafting
32	Taiping No. 5	M. mongolica var.diabolica	China	Yunnan	Shidian	28	2	grafting
33	Taiping No. 6	M. mongolica var.diabolica	China	Yunnan	Shidian	28	2	grafting
34	Huosang	M. mizuho	China	Zhejiang	Hangzhou	42	3	grafting
35	Jianchi	M. bombycis	Japan	Japan	N/A	28	2	grafting
36	Xinjianchi	M. bombycis	Japan	Japan	N/A	28	2	grafting
37	Jisang	M. australis	China	Chongqing	Beibei	28	2	grafting
38	Taiping No. 3	M. australis	China	Yunnan	Shidian	42	3	grafting
39	Longling No. 2	M. australis	China	Yunnan	Baoshan	70	5	grafting
40	Nongsang14	M. atropurpurea x M. multicaulis	China	Zhejiang	Hangzhou	28	2	grafting
